# Supplementary material for: Insights into Molecular Mechanisms of Anticancer Activity of Juniperus communis Essential Oil in HeLa and HCT 116 Cells
Source: Plants (Basel). 2024 Aug 23;13(17):2351. doi: 10.3390/plants13172351 (PMC11397105; doi:10.3390/plants13172351)
Supplement: Supplementary file 1 [file plants-13-02351-s001.zip]

Archive with 1 entries (1 files):
- plants-3136046-supplementary.pdf
